# Supplementary material for: Right-ventricular mechanics assessed by cardiovascular magnetic resonance feature tracking in children with hypertrophic cardiomyopathy
Source: PLoS One. 2021 Mar 18;16(3):e0248725. doi: 10.1371/journal.pone.0248725 (PMC7971555; doi:10.1371/journal.pone.0248725)
Supplement: S1 Data — (XLSX) [file pone.0248725.s001.xlsx]

## Sheet: A
age	gender	BSA	LVOTO	LVOTO gradient	LVMI	LGE	LGE%	RV GLS	RVGLS rate	RVR	RVR rate	RVCR	RVCR rate	RVEDV	RVESV	RVSV	RVEF	RVEDVI	RVESVI	RVSVI	LGE%	FHx of HCM	RVGLS1	RVGLS2	RVGLS rate1	RVGLS rate2	RVR1	RVR2	RVR rate1	RVR rate2	RVCR1	RVCR2	RVCR rate1	RVCR rate2
18	0	1.87	1	105	190.374	1	0.365169	-16.81	-1.11	12	1.1	-10.93	-0.46	140	34	78	59	74.8663	18.1818	41.7112	0.365169	1	-13.77	-21.25	-0.92	-1.51	10.8	9.8	0.92	1.28	-9.74	-9.55	-0.61	-0.3
8.95068	1	0.84	0	10	48.8095	0	NO	-18.9	-1.4	30.2	2	-18.5	-1	70	25	45	65	83.3333	29.7619	53.5714	0.97561	1	-15.4	-24.5	-1.1	-2.41	26.92	26.2	1.66	2.4	-16.56	-17.5	-1.2	-0.69
5.42466	1	0.71	0	4	112.676	1	0.125	-12.7	-1	15.9	1.8	-13.1	-1.5	79	30	48	62	111.268	42.2535	67.6056	0.125	1	-10.31	-16.7	-0.81	-1.53	14.36	12.3	1.46	2.4	-12.02	-10.6	-1.7	-1.11
1.35068	0	0.48	0	2	50	0	NO	-16.9	-1.3	17.8	2.5	-12.9	-1.7	70	20	50	60	145.833	41.6667	104.167	0.416667	1	-13.74	-22.1	-1.06	-1.89	16.2	12.8	2.05	3.18	-11.92	-9.8	-1.29	-1.63
16.5562	0	1.7	1	65	130.588	1	3.82883	-17.88	-0.81	22.78	0.96	-16.25	-0.76	141	53	88	62	82.9412	31.1765	51.7647	3.82883	1	-14.82	-21.12	-0.61	-1.57	20.2	20.86	0.78	1.27	-14.5	-13.97	-0.89	-0.56
16.8466	1	1.45	0	10	60.6897	0	NO	-18.5	-0.7	23	2	-7.9	-0.8	36	12	24	62	24.8276	8.27586	16.5517	2.38636	1	-15.46	-21.3	-0.52	-1.47	20.62	19	1.67	2.32	-7.21	-5.5	-1.06	-0.72
17.1589	0	1.61	0	10	66.4596	0	NO	-16.9	-1.1	12.5	1.9	-8.4	-0.7	135	77	57	42	83.8509	47.8261	35.4037	2.05607	1	-13.86	-21.3	-0.91	-1.52	11.41	8.7	1.59	2.18	-7.61	-6.3	-1.09	-0.64
13.7699	0	1.18	1	100	159.322	1	0.638298	-22.41	-1.12	14	1.5	-6.34	-1.22	120	70	50	60	101.695	59.322	42.3729	0.638298	0	-18.57	-26.89	-0.92	-1.59	12.6	11	1.22	1.99	-6	-4.68	-1.41	-0.9
16.4027	0	0.92	0	8	47.8261	0	NO	-19.1	-1.3	33	2.2	-11	-2.2	105	50	55	51	114.13	54.3478	59.7826	0.454545	0	-16.63	-24.3	-1	-2.4	29.42	28.6	1.76	3.08	-10.45	-13.4	-2.04	-2.67
8.98904	1	0.99	0	4	45.4545	0	NO	-19.2	-1.8	14.1	0.9	-10.9	-0.9	45	13	32	71	45.4545	13.1313	32.3232	0.444444	1	-15.43	-26.4	-1.52	-2.27	12.56	12.3	0.72	1.26	-9.87	-8.2	-1.13	-0.68
13.8329	1	1.64	1	76	82.3171	0	NO	-21.79	-1.29	32.91	0.9	-12.15	-1.06	123	37	86	69	75	22.561	52.439	1.92593	0	-17.94	-26.95	-0.99	-2.39	29	31.11	0.71	1.32	-11.03	-13.97	-1.02	-0.81
17.4192	0	2.03	1	61	158.621	1	0.962733	-20.71	-0.85	14	1.33	-11.3	-0.7	129	40	89	69	63.5468	19.7044	43.8424	0.962733	0	-17.26	-24.11	-0.69	-1.32	12.58	11.34	1.1	1.61	-10.15	-9.2	-0.5	-0.48
13.1123	0	2.26	0	4	62.3894	0	NO	-13	-0.9	13.3	0.8	-8.3	-0.5	216	75	141	65	95.5752	33.1858	62.3894	0.283688	1	-10.63	-16.6	-0.73	-1.34	11.83	11.7	0.66	1	-7.45	-6.8	-0.7	-0.36
6.85479	0	0.98	0	8	40.8163	0	NO	-8.9	-1.1	9.4	1.9	-7.4	-0.5	71.08	27.4	43.68	61.45	72.5306	27.9592	44.5714	3.5	1	-7	-13.3	-0.92	-1.41	8.7	5.6	1.6	2.1	-6.66	-5.9	-0.55	-0.28
13.063	0	0.98	0	20	40.8163	1	7.75	-18.8	-1.6	28	1.4	-15.2	-0.8	40.22	21.35	18.87	46.91	41.0408	21.7857	19.2551	7.75	1	-15.2	-25.2	-1.28	-2.53	24.85	25.2	1.15	1.72	-13.6	-16.8	-0.66	-0.56
10.7644	0	1.14	0	10	103.509	1	0.220339	-18.7	-1.1	22	0.8	-7.2	-0.7	84.24	18.7	65.54	77.8	73.8947	16.4035	57.4912	0.220339	0	-15.4	-23.1	-0.87	-1.84	19.45	20.4	0.65	1.08	-6.56	-5.1	-1.04	-0.53
12.4082	0	1.02	0	6	71.5686	0	NO	-28.9	-1.2	18.5	0.8	-12.5	-0.5	44	21	23	52	43.1373	20.5882	22.549	0.547945	1	-27.07	-35.9	-0.67	-1.62	16.38	16.9	0.66	1	-12.24	-11.08	-0.71	-0.36
15.7068	0	1.48	0	8	75	0	NO	-28.9	-1.2	18.5	1.9	-12.5	-0.5	110	47	63	57	74.3243	31.7568	42.5676	0.45045	1	-22.01	-31.5	-1.27	-2.02	16.66	14.7	1.6	2.1	-10	-10.2	-0.55	-0.28
8.60274	1	1.1	0	19	41.8182	0	NO	-21.8	-0.9	24	1.9	-9.2	-0.5	70	28	42	61	63.6364	25.4545	38.1818	0.978261	1	-18.17	-25.4	-0.69	-1.7	21.47	20.2	1.6	2.1	-8.24	-7.7	-0.65	-0.28
4.63288	1	0.73	0	23	164.384	1	0.358333	-14.2	-0.9	22.5	1.3	-13.5	-0.8	81	44	37	46	110.959	60.274	50.6849	0.358333	0	-11.66	-17.8	-0.69	-1.65	20.01	19.9	1.07	1.62	-12.11	-11.1	-0.91	-0.57
17.9753	0	1.75	0	12	58.2857	0	NO	-22.6	-1.2	19.8	1.5	-13.8	-1	140	80	60	57	80	45.7143	34.2857	1.07843	1	-18.66	-27.4	-0.97	-1.86	17.7	16.8	1.23	1.9	-12.45	-10.8	-1.35	-0.72
15.1589	0	1.5	1	84	133.333	1	1.4	-16.99	-1.34	30.11	1.1	-14.98	-1.52	46	21	25	55	30.6667	14	16.6667	1.4	1	-13.8	-22.35	-1.05	-2.34	26.62	27.91	0.86	1.71	-13.68	-10.42	-1.37	-1.68
11.3918	1	1.14	1	70	86.8421	1	0.707071	-4.79	-0.44	2.89	0.25	-14.06	-0.87	55	24	31	56	48.2456	21.0526	27.193	0.707071	1	-3.85	-6.55	-0.38	-0.53	2.59	2.39	0.16	0.6	-12.63	-11.45	-1.07	-0.7
11.6247	1	1.84	1	46	66.8478	1	0.731707	-12.72	-1.19	14.97	1.18	-11.35	-0.78	95	39	56	59	51.6304	21.1957	30.4348	0.731707	1	-10.22	-17.48	-0.98	-1.69	13.39	12.61	0.97	1.49	-10.22	-9.01	-1.03	-0.56
9.55068	1	1.22	0	23	41.8033	0	NO	-20.8	-1.2	16.6	1.9	-12.1	-0.8	51	24	27	53	41.8033	19.6721	22.1311	1.68627	0	-17.14	-25.6	-0.98	-1.75	15	12.8	1.58	2.22	-10.89	-13.7	-1.01	-0.73
16.1507	0	2.02	1	120	174.752	1	1.61473	-11.09	-0.75	8.45	0.46	-14.26	-0.95	100	48	52	52	49.505	23.7624	25.7426	1.61473	0	-9.08	-14.09	-0.62	-1.03	7.5	7.53	0.34	0.84	-12.83	-15.41	-1.07	-0.75
8.21644	0	0.86	0	23	105.814	1	0.659341	-24.8	-1.7	20.1	1.5	-14.2	-0.9	55	26	29	53	63.9535	30.2326	33.7209	0.659341	0	-20.29	-31.6	-1.4	-2.37	17.96	17.1	1.23	1.86	-12.76	-16.5	-1.03	-0.74
15.9644	0	1.61	1	43	106.211	1	4.15205	-16.71	-0.95	12	0.98	-20.37	-1.07	88	34	54	61	54.6584	21.118	33.5404	4.15205	1	-13.78	-20.51	-0.78	-1.35	10.74	10.04	0.78	1.41	-18.22	-21.16	-0.97	-0.82
12.663	0	1.09	0	19	58.7156	0	NO	-31.8	-1.8	10.4	1.9	-6.9	-0.5	66	22	44	66	60.5505	20.1835	40.367	2.75	0	-26.22	-39	-1.53	-2.15	9.57	6.6	1.6	2.1	-6.22	-5.4	-0.55	-0.48
7.56986	0	0.79	1	64	98.7342	0	NO	-14	-0.95	16.77	0.78	-11.69	-1.46	50	20	30	60	63.2911	25.3165	37.9747	2.69231	0	-11.46	-17.8	-0.76	-1.51	14.87	15.21	0.58	1.36	-10.78	-13.31	-1.14	-1.55
17.9644	0	1.64	0	16	90.8537	0	NO	-23	-0.9	25.4	1.3	-16.4	-0.8	129	62	67	52	78.6585	37.8049	40.8537	0.805369	1	-19.2	-26.6	-0.68	-1.75	22.55	22.8	1.07	1.62	-14.65	-14	-0.61	-0.77
17.9151	0	1.95	1	108	145.641	1	6.02113	-12.67	-0.95	11.29	0.61	-14.76	-0.89	79	33	46	58	40.5128	16.9231	23.5897	6.02113	0	-10.32	-16.47	-0.78	-1.33	10.03	10.07	0.47	0.97	-13.25	-12.09	-1.07	-0.69
13.6384	0	1.1	0	4	51.8182	0	NO	-21.7	-1.8	19.9	1.9	-13.7	-1.2	63	18	45	71	57.2727	16.3636	40.9091	2.10526	0	-17.57	-28.9	-1.49	-2.46	17.89	16.1	1.56	2.38	-12.44	-10.1	-1.39	-0.96
16.9726	0	1.45	1	82	67.5862	1	8.36735	-19.93	-1.76	15	0.9	-18.11	-1.46	102	36	67	65	70.3448	24.8276	46.2069	8.36735	0	-16.08	-26.97	-1.48	-2.26	13.35	13.2	0.69	1.48	-16.39	-19.73	-1.2	-1.54
15.874	0	1.86	0	10	82.2581	1	1.69935	-28.9	-1	26.5	1.8	-17.1	-0.7	139	41	98	70	74.7312	22.043	52.6882	1.69935	0	-24.2	-32.9	-0.76	-1.88	23.64	22.9	1.5	2.08	-15.22	-19.1	-0.74	-0.45
15.2411	0	1.64	1	100	92.6829	1	1.25	-18.44	-1.03	25.32	1.42	-14.03	-0.86	84	27	57	68	51.2195	16.4634	34.7561	1.25	1	-15.22	-22.56	-0.8	-1.87	22.51	22.48	1.17	1.76	-12.6	-16.45	-0.74	-0.61
7.35342	0	1.25	0	12	57.6	1	0.972222	-19.4	-1.2	33.4	1.6	-19.3	-1	77	28	49	64	61.6	22.4	39.2	0.972222	0	-15.94	-24.2	-0.91	-2.31	29.62	30.2	1.31	2	-17.26	-21.3	-1.2	-0.71
2.15616	0	0.63	0	18	52.381	1	0.909091	-24.8	-1.7	20.1	1.5	-14.2	-0.9	37	15	22	60	58.7302	23.8095	34.9206	0.909091	1	-20.29	-31.6	-1.4	-2.37	17.96	17.1	1.23	1.86	-12.76	-15.5	-0.83	-0.64
15.6247	0	1.73	0	22	81.5029	1	0.35461	-31.4	-1.8	31	1.1	-16	-1	91	26	65	71	52.6012	15.0289	37.5723	0.35461	1	-25.89	-38.6	-1.46	-2.83	27.4	28.8	0.89	1.5	-14.37	-17.2	-1.05	-0.75
14.7863	0	1.43	1	46	127.273	1	1.81319	-20.36	-1.01	12	0.9	-8.23	-0.5	129	40	89	69	90.2098	27.972	62.2378	1.81319	0	-16.87	-24.4	-0.83	-1.41	10.72	10.2	0.74	1.1	-7.39	-6.73	-0.65	-0.35
15.1342	1	1.58	0	21	100	1	5.18987	-11.1	-2	20.6	1.2	-13	-1	88	33	55	62	55.6962	20.8861	34.8101	5.18987	0	-8.37	-19.1	-1.66	-2.69	18.32	18.2	0.97	1.6	-11.75	-14.6	-1.08	-0.74
10.3507	1	1.23	0	2	69.1057	0	NO	-19	-1.7	24	1.4	-11	-1	57	27	30	53	46.3415	21.9512	24.3902	0.470588	0	-15.31	-25.8	-1.39	-2.5	21.35	21.2	1.14	1.8	-10	-12.3	-1.09	-0.73
13.7507	1	1.8	0	6	40.5556	0	NO	-19.2	-1.1	24	1.8	-11.7	-0.4	123	52	71	58	68.3333	28.8889	39.4444	0.684932	1	-15.83	-23.6	-0.86	-1.9	21.45	20.4	1.52	1.96	-10.39	-10.5	-0.38	-0.42
12.1397	0	1.17	1	84	71.7949	1	1.42857	-16.97	-1.06	19.27	1.32	-15.93	-0.9	87	33	53	61	74.359	28.2051	45.2991	1.42857	0	-13.94	-21.21	-0.85	-1.7	17.19	16.63	1.08	1.68	-17.28	-16.23	-1.14	-0.95
12.9863	1	1.37	1	62	64.2336	0	NO	-19.24	-0.74	13	1.25	-17.86	-1.38	106	36	69	65	77.3723	26.2774	50.365	3.29545	0	-16.07	-22.2	-0.59	-1.17	11.7	10.5	0.99	1.8	-17.14	-18.72	-1.28	-1.05
4.87123	0	0.65	0	4	381.538	0	NO	-23	-0.5	16	1.2	-7.6	-0.7	48	12	36	65	73.8462	18.4615	55.3846	0.0403226	0	-19.43	-25	-0.37	-1.03	14.3	13.6	0.99	1.48	-8.91	-5.5	-0.84	-0.79
7.64384	0	0.92	0	4	47.8261	0	NO	-23.9	-1.9	40.9	2.2	-19.5	-2.2	80	31	49	60	86.9565	33.6957	53.2609	1.13636	1	-19.4	-31.5	-1.49	-3.26	36.33	36.5	1.76	3.08	-21.89	-21.9	-2.04	-2.67
17.8767	0	1.49	1	42	145.638	1	0.967742	-4.86	-1.05	4.53	0.42	-6.13	-0.8	71	31	39	54	47.651	20.8054	26.1745	0.967742	1	-3.56	-9.06	-0.9	-1.2	4.07	3.69	0.31	0.74	-7.66	-8.73	-1.07	-0.63
3.67671	1	0.52	0	4	236.538	0	NO	-23	-0.8	20.7	1.1	-13.6	-1.2	44	12	32	72	84.6154	23.0769	61.5385	0.317073	1	-19.26	-26.2	-0.61	-1.49	18.38	18.5	0.87	1.58	-14.35	-15.1	-1.09	-0.92
16.2301	1	1.96	0	10	52.551	1	0.776699	-21.2	-0.7	24.1	1.5	-14.4	-1.1	73	23	50	68	37.2449	11.7347	25.5102	0.776699	0	-17.77	-24	-0.51	-1.5	21.46	21.1	1.23	1.94	-15.01	-15.1	-1.07	-0.8
7.66575	0	0.79	0	4	98.7342	0	NO	-17.2	-1.2	19.9	1.7	-12.4	-0.9	66	29	37	56	83.5443	36.7089	46.8354	0.858974	1	-14.06	-22	-0.97	-1.86	17.84	16.5	1.41	2.06	-13.19	-13.7	-0.93	-0.62
2.64658	0	0.58	1	84	101.724	1	5.42373	-16.88	-1.57	18.17	0.8	-12.26	-0.85	43	9	34	80	74.1379	15.5172	58.6207	5.42373	1	-13.57	-23.16	-1.3	-2.18	16.1	16.57	0.64	1.14	-13.05	-13.71	-1.02	-0.65
14.4411	0	1.75	0	5	138.857	1	2.34568	-20.2	-0.8	23.5	1.2	-14.4	-0.8	148	58	90	61	84.5714	33.1429	51.4286	2.34568	0	-16.86	-23.4	-0.6	-1.58	20.86	21.1	0.98	1.52	-14.9	-16.7	-1.06	-0.58
6.79726	1	0.66	0	8	36.3636	0	NO	-22.8	-1.7	33.4	2.2	-19.8	-1.4	77	40	9	77	116.667	60.6061	13.6364	1.66667	1	-18.57	-29.6	-1.35	-2.81	29.78	29	1.81	2.76	-21.85	-21.6	-1.58	-1
